# Supplementary material for: AveloMask, a novel breath aerosol collection kit for airborne Mycobacterium tuberculosis: a proof-of-principle assessment
Source: J Clin Microbiol. 2025 Aug 21;63(9):e00546-25. doi: 10.1128/jcm.00546-25 (PMC12421833; doi:10.1128/jcm.00546-25)
Supplement: Supplemental data — Participant data. [file jcm.00546-25-s0002.csv]

Participant Line Data for: AveloMask, a novel breath aerosol collection kit for airborne Mycobacterium tuberculosis: a proof-of-principle assessment
Line_ID	Record_ID	Sex	Date of Birth	Prior_TB	HIV_Status	SXRS	XpertUltra_Semiquant	MRS	Sputum_Collection_Date	MGIT_1	MGIT_TTP_Days_1	MGIT_2	MGIT_TTP_Days_2	XBA_Collection_Date	qPCR_Valid_Invalid_Run	qPCR_Result	qPCR_Mean_Ct	qPCR_Positive_Wells	qPCR IS6110 copies per sample
1	AVL058-STSU2791	Male	14/12/1980	Yes	Positive	Negative	NA	Negative	07/10/2024	Negative	NA	NA	NA	07/10/2024	Valid	Negative	-	0	NA
2	AVL059-R2D2031233	Female	10/07/1991	No	Positive	Indeterminate	Trace	Positive	07/10/2024	Positive	22	None	NA	07/10/2024	Valid	Negative	-	0	NA
3	AVL060-STSU2803	Female	29/04/1999	Yes	Positive	Negative	NA	Negative	08/10/2024	Negative	NA	NA	NA	08/10/2024	Valid	Negative	-	0	NA
4	AVL061-R2D2031236	Female	19/06/2006	No	Negative	Negative	NA	Positive	08/10/2024	Positive	11	Positive	11	08/10/2024	Valid	Negative	-	0	NA
5	AVL062-R2D2031214	Female	22/11/1980	Yes	Positive	Negative	NA	Negative	08/10/2024	Negative	NA	Negative	NA	09/10/2024	Valid	Negative	-	0	NA
6	AVL063-R2D2031213	Male	30/10/1977	Yes	NA	Negative	NA	Negative	08/10/2024	Negative	NA	Negative	NA	09/10/2024	Valid	Negative	-	0	NA
7	AVL064-R2D2031212	Female	07/12/2002	No	Negative	Negative	NA	Negative	07/10/2024	Negative	NA	Negative	NA	09/10/2024	Valid	Negative	-	0	NA
8	AVL065-STSU2860	Female	20/10/1979	No	Negative	Negative	NA	Negative	09/10/2024	Negative	NA	NA	NA	09/10/2024	Valid	Negative	-	0	NA
9	AVL066-CAGE0773	Male	17/06/1973	No	Negative	Negative	NA	Negative	09/10/2024	Negative	NA	Negative	NA	09/10/2024	Valid	Negative	-	0	NA
10	AVL067-STSU2826	Female	23/11/1981	No	Positive	Negative	NA	Negative	09/10/2024	Negative	NA	NA	NA	09/10/2024	Valid	Negative	-	0	NA
11	AVL068-R2D2031253	Female	10/06/1968	No	Negative	Negative	NA	Negative	10/10/2024	Negative	NA	Negative	NA	10/10/2024	Valid	Positive	38.968580329329313	1	4.391627998
12	AVL069-STSU2794	Male	21/10/1980	Yes	Positive	Negative	NA	Negative	08/10/2024	Negative	NA	NA	NA	10/10/2024	Valid	Negative	-	0	NA
13	AVL070-R2D2031278	Male	04/04/1976	Yes	Positive	Negative	NA	Negative	10/10/2024	Negative	NA	Negative	NA	10/10/2024	Valid	Negative	-	0	NA
14	AVL071-CAGE0798	Female	23/12/1968	No	Negative	Negative	NA	Negative	11/10/2024	Negative	NA	Not done	NA	11/10/2024	Valid	Negative	-	0	NA
15	AVL072-CAGE0809	Male	08/04/1984	No	Negative	Negative	NA	Negative	11/10/2024	Negative	NA	Not done	NA	11/10/2024	Valid	Negative	-	0	NA
16	AVL073-R2D2031285	Male	20/12/1992	Yes	Negative	Positive	Very Low	Positive	11/10/2024	NA	NA	Positive	15	11/10/2024	Valid	Negative	-	0	NA
17	AVL074-R2D2031247	Male	24/07/1981	No	Negative	Negative	NA	Negative	11/10/2024	Negative	NA	NA	NA	11/10/2024	Valid	Positive	38.50868649593545	1	6.559878577
18	AVL075-STSU2833	Male	30/10/1990	No	Negative	Negative	NA	Negative	12/10/2024	Negative	NA	NA	NA	14/10/2024	Valid	Negative	-	0	NA
19	AVL076-R2D2031255	Male	09/07/1982	No	Positive	Negative	NA	Negative	11/10/2024	Negative	NA	Negative	NA	14/10/2024	Valid	Negative	-	0	NA
20	AVL077-R2D2031257	Female	26/07/1966	No	Negative	Negative	NA	Negative	14/10/2024	Negative	NA	Negative	NA	15/10/2024	Valid	Negative	-	0	NA
21	AVL078-R2D2031251	Female	30/11/1989	Yes	Positive	Negative	NA	Positive	15/10/2024	Positive	22	Negative	NA	15/10/2024	Valid	Negative	-	0	NA
22	AVL079-R2D2031250	Female	05/08/1973	No	Negative	Negative	NA	Negative	15/10/2024	Negative	NA	Negative	NA	15/10/2024	Valid	Negative	-	0	NA
23	AVL080-R2D2031301	Female	10/10/1977	No	Negative	Negative	NA	Negative	16/10/2024	Negative	NA	Negative	NA	16/10/2024	Valid	Negative	-	0	NA
24	AVL081-STSU2865	Female	12/03/1984	No	Negative	Negative	NA	Negative	16/10/2024	Negative	NA	NA	NA	16/10/2024	Valid	Negative	-	0	NA
25	AVL082-R2D2031294	Female	16/01/1992	No	Negative	Negative	NA	Negative	17/10/2024	Negative	NA	Negative	NA	17/10/2024	Invalid	NA	-	-	NA
26	AVL022-STSU2143	Female	11/02/1986	No	Positive	Positive	Low	Positive	20/05/2024	Positive	20	NA	NA	22/05/2024	Valid	Positive	40.47934167994336	1	12.77250504
27	AVL023-PCSU0701	Male	11/12/1964	Yes	Negative	Positive	Low	Positive	21/05/2024	Positive	22	NA	NA	23/05/2024	Valid	Negative	-	0	NA
28	AVL024-STSU2191	Male	06/09/1980	Yes	Positive	Positive	Very Low	Positive	30/05/2024	Positive	14	NA	NA	30/05/2024	Valid	Positive	39.463112896477099	1	23.66807504
29	AVL025-STSU2253	Male	20/04/1983	No	Negative	Positive	High	Positive	03/06/2024	Positive	8	NA	NA	05/06/2024	Valid	Positive	36.378483209637622	4	153.9212146
30	AVL026-STSU2297	Female	29/04/1992	Yes	Positive	Positive	Medium	Positive	04/06/2024	Positive	10	NA	NA	05/06/2024	Valid	Positive	39.603254517673847	4	21.73803944
31	AVL027-TBROOM	Male	14/05/1979	NA	NA	Positive	High	Positive	05/06/2024	NA	NA	NA	NA	10/06/2024	Valid	Positive	38.971793147912599	3	31.89180861
32	AVL028-STSU2279	Male	05/08/1992	No	Negative	Positive	Medium	Positive	06/06/2024	Positive	8	NA	NA	10/06/2024	Valid	Positive	32.036553106617013	4	2147.185104
33	AVL029-STSU2330	Female	20/09/1993	Yes	Positive	Positive	High	Positive	11/06/2024	Positive	6	NA	NA	11/06/2024	Valid	Positive	34.854344777214123	4	388.2172169
34	AVL030-TBROOM	Female	04/04/1977	NA	NA	Positive	Very Low	Positive	03/06/2024	NA	NA	NA	NA	18/06/2024	Valid	Negative	50.147342012167641	0	0.016675229
35	AVL031-STSU2350	Male	16/07/1992	Yes	Positive	Positive	Medium	Positive	18/06/2024	NA	NA	NA	NA	19/06/2024	Valid	Negative	-	0	NA
36	AVL032-TBROOM	Male	07/11/1986	NA	NA	Positive	Low	Positive	12/06/2024	NA	NA	NA	NA	19/06/2024	Valid	Positive	40.570174458120619	1	9.847436061
37	AVL033-STSU2293	Female	20/07/1973	Yes	Positive	Positive	Medium	Positive	20/06/2024	Positive	NA	NA	NA	25/06/2024	Valid	Positive	38.150392680036461	4	81.57952341
38	AVL034-STSU2396	Male	16/10/1975	No	Positive	Positive	Low	Positive	25/06/2024	NA	NA	NA	NA	26/06/2024	Valid	Positive	39.614037529522413	4	35.58692688
39	AVL035-STSU2360	Male	22/09/1991	No	Negative	Negative	NA	Negative	26/06/2024	Negative	NA	NA	NA	28/06/2024	Valid	Negative	-	0	NA
40	AVL036-R2D2031135	Female	25/04/2006	No	Negative	Negative	NA	Negative	28/06/2024	Negative	NA	Negative	NA	01/07/2024	Valid	Negative	-	0	NA
41	AVL037-STSU2362	Male	20/08/1982	No	Negative	Positive	High	Positive	01/07/2024	Positive	9	NA	NA	04/07/2024	Valid	Positive	40.025996324629325	2	4.032510825
42	AVL038-STSU2391	Female	16/07/2006	No	Negative	Positive	Medium	Positive	01/07/2024	NA	NA	NA	NA	04/07/2024	Valid	Positive	40.227368946313781	3	11.09474788
43	AVL039-STSU2343	Male	16/09/1985	No	Negative	Positive	Medium	Positive	05/07/2024	NA	NA	NA	NA	08/07/2024	Valid	Positive	40.061474059844564	2	10.97345752
44	AVL040-R2D2031141	Female	20/12/1994	No	Negative	Positive	Low	Positive	08/07/2024	Positive	13	Positive	13	10/07/2024	Valid	Positive	38.353631902229864	4	68.09568237
45	AVL041-STSU2414	Female	01/06/1989	No	Negative	Positive	Low	Positive	08/07/2024	NA	NA	Positive	11	12/07/2024	Valid	Negative	-	0	NA
46	AVL042-R2D2031146	Female	18/12/2001	No	Positive	Positive	Low	Positive	15/07/2024	Positive	20	Positive	20	17/07/2024	Valid	Negative	-	0	NA
47	AVL043-R2D2031148	Male	28/11/1982	No	Negative	Positive	Medium	Positive	15/07/2024	Positive	11	Positive	18	17/07/2024	Valid	Negative	-	0	NA
48	AVL044-STSU2364	Female	13/08/1978	No	Negative	Positive	High	Positive	15/07/2024	NA	NA	NA	NA	17/07/2024	Valid	Positive	41.111713655889616	1	5.163833985
49	AVL045-STSU2481	Female	08/08/1975	Yes	Positive	Negative	NA	Negative	18/07/2024	Negative	NA	NA	NA	19/07/2024	Valid	Negative	-	0	NA
50	AVL046-STSU2368	Female	19/05/2000	No	Negative	Positive	Low	Positive	22/07/2024	NA	NA	NA	NA	25/07/2024	Valid	Positive	40.496049439579267	1	12.99456409
51	AVL047-CAGE0579	Female	03/06/1982	No	Positive	Positive	High	Positive	22/07/2024	Positive	9	Positive	9	25/07/2024	Valid	Positive	41.231226491089323	3	13.43916007
52	AVL048-STSU2369	Male	15/01/2001	No	Negative	Positive	Medium	Positive	23/07/2024	Positive	8	NA	NA	26/07/2024	Valid	Positive	40.72184622211833	1	14.49259919
53	AVL049-STSU2488	Male	03/05/1965	Yes	Positive	Positive	High	Positive	23/07/2024	Positive	NA	NA	NA	26/07/2024	Valid	Positive	35.395489135558947	4	393.8106098
54	AVL050-STSU2521	Male	09/01/1988	No	Positive	Positive	Low	Positive	29/07/2024	NA	NA	NA	NA	01/08/2024	Valid	Negative	-	0	NA
55	AVL051-CAGE0597	Male	01/02/1990	No	Positive	Positive	High	Positive	29/07/2024	Positive	7	NA	NA	01/08/2024	Valid	Positive	41.743909884787456	3	4.960073726
56	AVL052-STSU2524	Female	07/11/1987	No	Positive	Positive	Low	Positive	30/07/2024	Positive	29	NA	NA	01/08/2024	Valid	Positive	34.22	4	375.17
57	AVL053-R2D2031177	Male	08/02/1997	No	Negative	Negative	NA	Negative	05/08/2024	Negative	NA	Negative	NA	06/08/2024	Invalid	NA	-	-	NA
58	AVL054-R2D2031178	Female	07/07/1986	No	Positive	Negative	NA	Negative	05/08/2024	Negative	NA	Negative	NA	06/08/2024	Valid	Negative	-	0	NA
59	AVL055-STSU2580	Female	05/09/1989	No	Positive	Positive	Low	Positive	05/08/2024	Positive	12	NA	NA	07/08/2024	Valid	Negative	-	0	NA
60	AVL056-CAGE0614	Male	09/03/1969	Yes	Negative	Positive	Medium	Positive	05/08/2024	Positive	9	NA	NA	07/08/2024	Valid	Positive	38.372224694622588	1	26.42814021
61	AVL057-CAGE0612	Male	05/06/1985	No	Positive	Positive	Low	Positive	06/08/2024	Positive	7	Positive	6	08/08/2024	Invalid	NA	-	-	NA
